# Supplementary material for: Systematic Literature Review Shows Gaps in Data on Global Prevalence and Birth Prevalence of Sickle Cell Disease and Sickle Cell Trait: Call for Action to Scale Up and Harmonize Data Collection
Source: J Clin Med. 2023 Aug 25;12(17):5538. doi: 10.3390/jcm12175538 (PMC10488271; doi:10.3390/jcm12175538)
Supplement: Supplementary file 1 [file jcm-12-05538-s001.zip]

Archive with 1 entries (1 files):
- jcm-12-05538-s001.pdf
